# Supplementary material for: A Warm Welcome to the Alps—The Northward Expansion of Trithemis annulata (Odonata, Libellulidae) in Italy
Source: Insects. 2024 May 9;15(5):340. doi: 10.3390/insects15050340 (PMC11121767; doi:10.3390/insects15050340)
Supplement: Supplementary file 1 [file insects-15-00340-s001.zip]

Archive with 1 entries (1 files):
- insects-2960776-supplementary.pdf
